# Supplementary material for: Meta-Analysis and Structural Dynamics of the Emergence of Genetic Variants of SARS-CoV-2
Source: Front Microbiol. 2021 Jun 29;12:676314. doi: 10.3389/fmicb.2021.676314 (PMC8276313; doi:10.3389/fmicb.2021.676314)
Supplement: Supplementary file 1 [file Table_1.XLSX]

## Sheet: Sheet1
	Castonguay et al.	Meta-Analysis and Structural Dynamics of the Emergence of Genetic Variants of SARS-CoV-2
	TABLE S1: Data for our analyses was downloaded from the GISAID database (https://www.gisaid.org)
	SARS-CoV-2 Variant	Gene	Mutation	Accession ID (GISAID)	Collection date	Authors
	hCoV-19/Wuhan	S	D614G	EPI_ISL_425565	2020-03-26	Clark G, et al
			A222V	EPI_ISL_475303	2020-04-20	Beckett et al
			L18F	EPI_ISL_435508	2020-05-05	Rosenfield M, et al
			L5F	EPI_ISL_905894	2021-01-01	O'Connell B, et al
			N439K	EPI_ISL_905894	2021-01-01	O'Connell B, et al
			S477N	EPI_ISL_448240	2020-04-12	Baker D, et al
			S98F	EPI_ISL_1016460	2021-01-07	St.George K, et al
		NSP1	R24C	EPI_ISL_417989	2020-03-04	Guiomar et al
		NSP2	I120F	EPI_ISL_708906	2020-12-04	VanSteenhouse H et al
			M135I	EPI_ISL_702428	2020-11-20	Wynn J, et al
			T85I	EPI_ISL_435508	2020-05-05	Rosenfield M, et al
			V381A	EPI_ISL_708959	2020-12-03	Wynn J, et al
			L550F	EPI_ISL_1015719	2020-12-21	Huynh T, et al
		NSP3	A1736V	EPI_ISL_708899	2020-12-02	Wynn J, et al
			A58T	EPI_ISL_693325	2020-11-27	Mak T, et al
			I1683T	EPI_ISL_709900	2020-11-05	Alderton A, et al
			P968L	EPI_ISL_708906	2020-12-04	VanSteenhouse et al
			Q1884H	EPI_ISL_708085	2020-10-28	Johansen KS, et al
			T428I	EPI_ISL_708455	2020-10-25	Durkin K, et al
			A890D	EPI_ISL_718726	2020-12-10	Howes R, et al
			M1788I	EPI_ISL_942029	2020-12-21	Kelsey R, et al
			H295Y	EPI_ISL_942029	2020-12-21	Kelsey R, et al
		NSP4	A231V	EPI_ISL_707735	2020-09-07	Durkin K, et al
			K90R	EPI_ISL_981813	2021-01-27	Cordey S, et al
			M324I	EPI_ISL_709026	2020-12-04	Howes R, et al
		NSP5	G15S	EPI_ISL_708455	2020-10-25	Durkin K, et al
			G71S	EPI_ISL_708001	2020-10-20	Kattler et al
			L89F	EPI_ISL_710432	2020-10-14	Hemarajata P, et al
		NSP6	A46V	EPI_ISL_709933	2020-10-12	Alderton A, et al
			L142F	EPI_ISL_703996	2020-11-27	VanSteenhouse H, et al
			L37F	EPI_ISL_698880	2020-05-16	Liu R, et al
			L75F	EPI_ISL_705933	2020-11-16	Haldenby S, et al
			M86I	EPI_ISL_702206	2020-11-27	Howes R, et al
			G277S	EPI_ISL_956257	2020-04-01	Esper F, et al
			A54S	EPI_ISL_1015321	2020-11-27	Leducq V, et al
			delS106	EPI_ISL_718726	2020-12-10	Howes R, et al
		NSP7	M75I	EPI_ISL_702428	2020-11-20	Wynn J, et al
			S25L	EPI_ISL_695959	2020-04-13	Bowers J, et al
		NSP9	M101I	EPI_ISL_708107	2020-11-04	Johansen KS, et al
		NSP12	P323L	EPI_ISL_425565	2020-03-26	Clark et al
			A97V	EPI_ISL_699648	2020-04-03	CIDM-PH, et al
			E254D	EPI_ISL_994079	2021-01-19	VanSteenhouse H, et al
			V720I	EPI_ISL_1015534	2021-02-03	Pagani E, et al
			V776L	EPI_ISL_1015411	2020-10-23	Gorge O, et al
			A185S	EPI_ISL_1015411	2020-10-23	Gorge O, et al
		NSP13	A18V	EPI_ISL_707930	2020-06-29	Hemarajata P, et al
			E261D	EPI_ISL_709026	2020-12-04	Howes R, et al
			H290Y	EPI_ISL_709900	2020-11-05	Alderton A, et al
			P504L	EPI_ISL_684693	2020-03-04	Sekizuka T, et al
			S468L	EPI_ISL_710406	2020-06-20	Tuladhar R, et al
			K460R	EPI_ISL_718726	2020-12-10	Howes R, et al
			K218R	EPI_ISL_1015411	2020-10-23	Gorge O, et al
			A598S	EPI_ISL_1015534	2021-02-03	Pagani E, et al
		NSP14	A320V	EPI_ISL_710318	2020-07-15	Bankers L, et al
			L177F	EPI_ISL_709301	2020-12-04	VanSteenhouse H, et al
			M501I	EPI_ISL_708906	2020-12-04	VanSteenhouse et al
			N129D	EPI_ISL_710432	2020-10-14	Hemarajata P, et al
		NSP15	T33I	EPI_ISL_708906	2020-12-04	VanSteenhouse et al
		NSP16	K160R	EPI_ISL_710104	2020-08-03	Hemarajata P, et al
			R216C	EPI_ISL_710432	2020-10-14	Hemarajata P, et al
		N	A220V	EPI_ISL_708899	2020-12-02	Wynn J, et al
			D103Y	EPI_ISL_699161	2020-06-11	Liu R, et al
			G204R	EPI_ISL_425565	2020-03-26	Clark et al
			P13L	EPI_ISL_699648	2020-04-03	CIDM-PH, et al
			P199L	EPI_ISL_708001	2020-10-20	Kattler et al
			R203K	EPI_ISL_425565	2020-03-26	Clark et al
			S194L	EPI_ISL_708085	2020-10-28	Johansen KS, et al
			S235F	EPI_ISL_718726	2020-12-10	Howes R, et al
			D3L	EPI_ISL_718726	2020-12-10	Howes R, et al
			M234I	EPI_ISL_1015411	2020-10-23	Gorge O, et al
			P67S	EPI_ISL_942029	2020-12-21	Kelsey R, et al
			A376T	EPI_ISL_1016397	2021-01-06	St.George K, et al
			P365S	EPI_ISL_1014185	2021-02-04	Meijer A, et al
			D377Y	EPI_ISL_992926	2021-01-21	Wynn J, et al
			T205I	EPI_ISL_981813	2021-01-27	Cordey S, et al
			A398V	EPI_ISL_992926	2021-01-21	Wynn J, et al
		M	D3G	EPI_ISL_417989	2020-03-04	Guiomar et al
			T175M	EPI_ISL_700359	2020-03-30	Bal A, et al
		NS3	G172V	EPI_ISL_710094	2020-11-12	Keller E, et al
			K75N	EPI_ISL_709777	2020-11-27	Alderton A, et al
			Q57H	EPI_ISL_435508	2020-05-05	Rosenfield M, et al
			T223I	EPI_ISL_710102	2020-08-01	Hemarajata P, et al
			V13L	EPI_ISL_710123	2020-11-19	CIDM-PH, et al
			V202L	EPI_ISL_1014399	2021-01-25	Meijer A, et al
			Q38R	EPI_ISL_1014399	2021-01-25	Meijer A, et al
			G172R	EPI_ISL_1014399	2021-01-25	Meijer A, et al
		NS7b	H37L	EPI_ISL_702428	2020-11-20	Wynn J, et al
			S5L	EPI_ISL_709893	2020-11-11	Alderton A, et al
		NS8	A65V	EPI_ISL_709817	2020-11-20	Howes R, et al
			L84S	EPI_ISL_426942	2020-03-24	Caly L, et al
			S24L	EPI_ISL_667335	2020-09-02	O'Connell B, et al
			V62L	EPI_ISL_426942	2020-03-24	Caly L, et al
			Q27stop	EPI_ISL_718726	2020-12-10	Howes R, et al
			R52I	EPI_ISL_718726	2020-12-10	Howes R, et al
	B.1.1.7			EPI_ISL_718726	2020-12-10	Howes R, et al
	B.1.351			EPI_ISL_981813	2021-01-27	Cordey S, et al
	B.1.351			EPI_ISL_825130	2020-11-24	Giandhari J, et al
	P.1			EPI_ISL_1213201	2021-01-21	Lamarca A, et al
